# Supplementary material for: Identification and Expression Pattern Analysis of Cuticular Protein Gene Family in Monochamus alternatus (Coleoptera: Cerambycidae)
Source: Biology (Basel). 2026 Jul 16;15(14):1174. doi: 10.3390/biology15141174 (PMC13405353; doi:10.3390/biology15141174)
Supplement: Supplementary file 1 [file biology-15-01174-s001.zip]

Archive with 1 entries (1 files):
- biology-4388189-supplementary.pdf
